# Supplementary material for: Rare, potentially pathogenic variants in 21 keratoconus candidate genes are not enriched in cases in a large Australian cohort of European descent
Source: PLoS One. 2018 Jun 20;13(6):e0199178. doi: 10.1371/journal.pone.0199178 (PMC6010250; doi:10.1371/journal.pone.0199178)
Supplement: S1 Table — (XLSX) [file pone.0199178.s001.xlsx]

## Sheet: Sheet1
Region (hg19)	Gene
chr2:113532562-113532844	IL1A
chr2:113535563-113535683	IL1A
chr2:113537072-113537194	IL1A
chr2:113539180-113539403	IL1A
chr2:113540292-113540341	IL1A
chr2:113541300-113541355	IL1A
chr2:113587844-113588150	IL1B
chr2:113588868-113588999	IL1B
chr2:113590238-113590345	IL1B
chr2:113590950-113591076	IL1B
chr2:113593142-113593194	IL1B
chr2:113593819-113593821	IL1B
chr2:113875515-113875605	IL1RN
chr2:113877642-113877705	IL1RN
chr2:113885137-113885213	IL1RN
chr2:113885217-113885316	IL1RN
chr2:113887152-113887241	IL1RN
chr2:113888640-113888734	IL1RN
chr2:113890256-113890536	IL1RN
chr2:135809852-135809895	RAB3GAP1
chr2:135809999-135810055	RAB3GAP1
chr2:135815580-135815656	RAB3GAP1
chr2:135848567-135848700	RAB3GAP1
chr2:135851189-135851263	RAB3GAP1
chr2:135870720-135870840	RAB3GAP1
chr2:135872785-135872926	RAB3GAP1
chr2:135878388-135878488	RAB3GAP1
chr2:135881734-135881816	RAB3GAP1
chr2:135883750-135883819	RAB3GAP1
chr2:135884152-135884226	RAB3GAP1
chr2:135887564-135887657	RAB3GAP1
chr2:135888139-135888291	RAB3GAP1
chr2:135890464-135890554	RAB3GAP1
chr2:135891430-135891603	RAB3GAP1
chr2:135892834-135892889	RAB3GAP1
chr2:135893179-135893502	RAB3GAP1
chr2:135907938-135908076	RAB3GAP1
chr2:135911218-135911446	RAB3GAP1
chr2:135920124-135920221	RAB3GAP1
chr2:135920317-135920421	RAB3GAP1
chr2:135920555-135920671	RAB3GAP1
chr2:135922189-135922266	RAB3GAP1
chr2:135926143-135926426	RAB3GAP1
chr2:227871986-227872251	COL4A4
chr2:227872733-227872971	COL4A4
chr2:227875028-227875156	COL4A4
chr2:227876896-227876979	COL4A4
chr2:227886798-227886889	COL4A4
chr2:227887220-227887227	COL4A4
chr2:227892615-227892725	COL4A4
chr2:227895158-227895264	COL4A4
chr2:227896715-227896771	COL4A4
chr2:227896863-227896992	COL4A4
chr2:227898125-227898186	COL4A4
chr2:227906863-227906948	COL4A4
chr2:227907821-227907900	COL4A4
chr2:227912190-227912265	COL4A4
chr2:227914783-227914847	COL4A4
chr2:227915692-227915829	COL4A4
chr2:227917020-227917128	COL4A4
chr2:227919309-227919310	COL4A4
chr2:227919327-227919402	COL4A4
chr2:227920660-227920782	COL4A4
chr2:227922210-227922316	COL4A4
chr2:227924140-227924339	COL4A4
chr2:227924851-227924959	COL4A4
chr2:227927245-227927314	COL4A4
chr2:227942670-227942793	COL4A4
chr2:227945158-227945265	COL4A4
chr2:227946830-227946903	COL4A4
chr2:227953410-227953532	COL4A4
chr2:227954583-227954671	COL4A4
chr2:227958897-227959005	COL4A4
chr2:227963436-227963514	COL4A4
chr2:227964335-227964405	COL4A4
chr2:227966219-227966273	COL4A4
chr2:227966580-227966625	COL4A4
chr2:227967504-227967564	COL4A4
chr2:227967859-227967913	COL4A4
chr2:227968687-227968768	COL4A4
chr2:227973296-227973338	COL4A4
chr2:227973548-227973584	COL4A4
chr2:227973939-227974002	COL4A4
chr2:227976393-227976429	COL4A4
chr2:227979343-227979386	COL4A4
chr2:227983360-227983443	COL4A4
chr2:227984610-227984655	COL4A4
chr2:227985729-227985851	COL4A4
chr2:227985853-227985864	COL4A4
chr2:228004876-228004954	COL4A4
chr2:228009231-228009274	COL4A4
chr2:228012128-228012300	COL4A4
chr2:228029362-228029494	COL4A3
chr2:228102683-228102740	COL4A3
chr2:228104858-228104931	COL4A3
chr2:228109035-228109080	COL4A3
chr2:228109666-228109711	COL4A3
chr2:228110675-228110732	COL4A3
chr2:228111439-228111454	COL4A3
chr2:228112273-228112300	COL4A3
chr2:228113158-228113236	COL4A3
chr2:228115855-228115918	COL4A3
chr2:228116051-228116087	COL4A3
chr2:228118011-228118053	COL4A3
chr2:228118276-228118326	COL4A3
chr2:228118827-228118890	COL4A3
chr2:228119371-228119431	COL4A3
chr2:228120741-228120786	COL4A3
chr2:228121058-228121112	COL4A3
chr2:228122318-228122360	COL4A3
chr2:228124508-228124593	COL4A3
chr2:228128495-228128602	COL4A3
chr2:228131132-228131225	COL4A3
chr2:228131725-228131804	COL4A3
chr2:228134625-228134696	COL4A3
chr2:228135485-228135631	COL4A3
chr2:228137664-228137703	COL4A3
chr2:228137705-228137776	COL4A3
chr2:228141100-228141174	COL4A3
chr2:228142164-228142262	COL4A3
chr2:228144508-228144585	COL4A3
chr2:228145199-228145306	COL4A3
chr2:228145608-228145702	COL4A3
chr2:228147118-228147248	COL4A3
chr2:228148482-228148572	COL4A3
chr2:228148968-228149061	COL4A3
chr2:228153865-228153964	COL4A3
chr2:228154714-228154784	COL4A3
chr2:228155462-228155572	COL4A3
chr2:228157906-228157997	COL4A3
chr2:228159205-228159286	COL4A3
chr2:228159679-228159778	COL4A3
chr2:228159984-228159986	COL4A3
chr2:228159988-228159989	COL4A3
chr2:228160011-228160032	COL4A3
chr2:228162436-228162575	COL4A3
chr2:228163397-228163528	COL4A3
chr2:228167753-228167826	COL4A3
chr2:228168574-228168646	COL4A3
chr2:228168734-228168782	COL4A3
chr2:228169700-228169780	COL4A3
chr2:228172493-228172635	COL4A3
chr2:228173614-228173792	COL4A3
chr2:228173919-228174023	COL4A3
chr2:228175552-228175664	COL4A3
chr2:228176501-228176714	COL4A3
chr3:133465201-133465218	TF
chr3:133465220-133465264	TF
chr3:133467306-133467428	TF
chr3:133472440-133472547	TF
chr3:133473338-133473514	TF
chr3:133474248-133474327	TF
chr3:133474329-133474339	TF
chr3:133475128-133475181	TF
chr3:133475708-133475853	TF
chr3:133476612-133476729	TF
chr3:133478018-133478173	TF
chr3:133483032-133483119	TF
chr3:133483718-133483751	TF
chr3:133485121-133485233	TF
chr3:133486872-133486943	TF
chr3:133486948-133487008	TF
chr3:133489351-133489408	TF
chr3:133494276-133494423	TF
chr3:133495932-133496082	TF
chr3:133497493-133497613	TF
chr3:171830256-171830380	FNDC3B
chr3:171851260-171851336	FNDC3B
chr3:171944660-171944737	FNDC3B
chr3:171965367-171965566	FNDC3B
chr3:171969049-171969291	FNDC3B
chr3:172003715-172003774	FNDC3B
chr3:172013152-172013304	FNDC3B
chr3:172016517-172016577	FNDC3B
chr3:172025152-172025258	FNDC3B
chr3:172028617-172028671	FNDC3B
chr3:172046741-172046831	FNDC3B
chr3:172048392-172048505	FNDC3B
chr3:172050878-172050965	FNDC3B
chr3:172052733-172052872	FNDC3B
chr3:172055119-172055191	FNDC3B
chr3:172058902-172058992	FNDC3B
chr3:172060828-172060906	FNDC3B
chr3:172061875-172061986	FNDC3B
chr3:172064116-172064230	FNDC3B
chr3:172065001-172065151	FNDC3B
chr3:172070667-172070873	FNDC3B
chr3:172080422-172080559	FNDC3B
chr3:172096059-172096167	FNDC3B
chr3:172098755-172098856	FNDC3B
chr3:172114982-172115318	FNDC3B
chr5:95998089-95998149	CAST
chr5:96011242-96011305	CAST
chr5:96031539-96031611	CAST
chr5:96058342-96058402	CAST
chr5:96062497-96062563	CAST
chr5:96063192-96063234	CAST
chr5:96064856-96064913	CAST
chr5:96065334-96065429	CAST
chr5:96066483-96066548	CAST
chr5:96071875-96071944	CAST
chr5:96073552-96073651	CAST
chr5:96075741-96075822	CAST
chr5:96076448-96076487	CAST
chr5:96076969-96077062	CAST
chr5:96077207-96077208	CAST
chr5:96077219-96077284	CAST
chr5:96078358-96078460	CAST
chr5:96079319-96079450	CAST
chr5:96082045-96082129	CAST
chr5:96083048-96083096	CAST
chr5:96084221-96084317	CAST
chr5:96086290-96086363	CAST
chr5:96089763-96089865	CAST
chr5:96090361-96090445	CAST
chr5:96093147-96093198	CAST
chr5:96093286-96093292	CAST
chr5:96097840-96097977	CAST
chr5:96098076-96098180	CAST
chr5:96100924-96101028	CAST
chr5:96101756-96101849	CAST
chr5:96103141-96103186	CAST
chr5:96103610-96103658	CAST
chr5:96106234-96106306	CAST
chr5:96107347-96107400	CAST
chr7:81331777-81332073	HGF
chr7:81334705-81334851	HGF
chr7:81334962-81335067	HGF
chr7:81335602-81335743	HGF
chr7:81336605-81336680	HGF
chr7:81339462-81339559	HGF
chr7:81340796-81340835	HGF
chr7:81346547-81346681	HGF
chr7:81350060-81350135	HGF
chr7:81350145-81350163	HGF
chr7:81355244-81355333	HGF
chr7:81358920-81359095	HGF
chr7:81372121-81372265	HGF
chr7:81372668-81372767	HGF
chr7:81374315-81374436	HGF
chr7:81381342-81381578	HGF
chr7:81386504-81386619	HGF
chr7:81388007-81388120	HGF
chr7:81392022-81392188	HGF
chr7:81399199-81399440	HGF
chr7:110303525-110303777	IMMP2L
chr7:110526648-110526751	IMMP2L
chr7:110603555-110603621	IMMP2L
chr7:111127320-111127397	IMMP2L
chr7:111161368-111161505	IMMP2L
chr9:13106880-13107110	MPDZ
chr9:13108934-13109058	MPDZ
chr9:13109950-13110031	MPDZ
chr9:13110634-13110739	MPDZ
chr9:13112022-13112145	MPDZ
chr9:13113009-13113053	MPDZ
chr9:13113929-13114020	MPDZ
chr9:13119500-13119648	MPDZ
chr9:13121807-13121931	MPDZ
chr9:13122085-13122169	MPDZ
chr9:13123195-13123297	MPDZ
chr9:13125270-13125389	MPDZ
chr9:13126529-13126589	MPDZ
chr9:13126678-13126771	MPDZ
chr9:13133822-13133903	MPDZ
chr9:13136090-13136181	MPDZ
chr9:13136710-13136802	MPDZ
chr9:13137955-13138152	MPDZ
chr9:13139985-13140090	MPDZ
chr9:13143464-13143563	MPDZ
chr9:13147546-13147657	MPDZ
chr9:13150509-13150687	MPDZ
chr9:13158016-13158109	MPDZ
chr9:13162689-13162794	MPDZ
chr9:13168364-13168554	MPDZ
chr9:13175762-13175874	MPDZ
chr9:13176134-13176416	MPDZ
chr9:13183416-13183584	MPDZ
chr9:13186295-13186385	MPDZ
chr9:13188849-13188992	MPDZ
chr9:13190112-13190238	MPDZ
chr9:13190295-13190298	MPDZ
chr9:13192129-13192284	MPDZ
chr9:13193165-13193312	MPDZ
chr9:13196119-13196229	MPDZ
chr9:13205034-13205106	MPDZ
chr9:13205914-13206098	MPDZ
chr9:13216772-13216861	MPDZ
chr9:13217178-13217293	MPDZ
chr9:13219603-13219767	MPDZ
chr9:13221370-13221499	MPDZ
chr9:13222312-13222445	MPDZ
chr9:13223569-13223709	MPDZ
chr9:13224372-13224576	MPDZ
chr9:13247633-13247741	MPDZ
chr9:13250298-13250365	MPDZ
chr9:14088101-14088145	NFIB
chr9:14088147-14088292	NFIB
chr9:14120438-14120582	NFIB
chr9:14125672-14125765	NFIB
chr9:14146687-14146806	NFIB
chr9:14150163-14150264	NFIB
chr9:14155823-14155892	NFIB
chr9:14179725-14179779	NFIB
chr9:14307041-14307519	NFIB
chr9:14313500-14313697	NFIB
chr9:137293477-137293514	RXRA
chr9:137293706-137293728	RXRA
chr9:137299994-137300115	RXRA
chr9:137300785-137300965	RXRA
chr9:137309042-137309173	RXRA
chr9:137313521-137313651	RXRA
chr9:137320953-137321047	RXRA
chr9:137323750-137323842	RXRA
chr9:137325947-137326053	RXRA
chr9:137328362-137328535	RXRA
chr9:137582757-137582896	COL5A1
chr9:137591754-137591895	COL5A1
chr9:137593016-137593164	COL5A1
chr9:137619149-137619243	COL5A1
chr9:137620515-137620653	COL5A1
chr9:137622109-137622321	COL5A1
chr9:137623916-137623969	COL5A1
chr9:137630319-137630361	COL5A1
chr9:137630591-137630654	COL5A1
chr9:137642437-137642462	COL5A1
chr9:137642635-137642728	COL5A1
chr9:137644434-137644491	COL5A1
chr9:137645695-137645749	COL5A1
chr9:137646118-137646172	COL5A1
chr9:137648612-137648664	COL5A1
chr9:137650088-137650142	COL5A1
chr9:137653770-137653824	COL5A1
chr9:137655538-137655583	COL5A1
chr9:137657526-137657580	COL5A1
chr9:137658299-137658344	COL5A1
chr9:137658845-137658899	COL5A1
chr9:137659155-137659200	COL5A1
chr9:137660255-137660309	COL5A1
chr9:137664635-137664680	COL5A1
chr9:137666704-137666758	COL5A1
chr9:137671947-137671992	COL5A1
chr9:137674512-137674566	COL5A1
chr9:137676834-137676942	COL5A1
chr9:137677840-137677894	COL5A1
chr9:137681000-137681054	COL5A1
chr9:137687107-137687161	COL5A1
chr9:137688219-137688264	COL5A1
chr9:137688693-137688747	COL5A1
chr9:137690253-137690305	COL5A1
chr9:137693799-137693853	COL5A1
chr9:137694762-137694841	COL5A1
chr9:137696841-137696910	COL5A1
chr9:137697006-137697060	COL5A1
chr9:137698034-137698113	COL5A1
chr9:137701028-137701090	COL5A1
chr9:137701092-137701107	COL5A1
chr9:137702100-137702154	COL5A1
chr9:137703184-137703238	COL5A1
chr9:137703337-137703415	COL5A1
chr9:137704294-137704348	COL5A1
chr9:137704450-137704503	COL5A1
chr9:137705828-137705880	COL5A1
chr9:137706653-137706750	COL5A1
chr9:137707421-137707475	COL5A1
chr9:137707780-137707834	COL5A1
chr9:137708871-137708925	COL5A1
chr9:137709623-137709677	COL5A1
chr9:137710552-137710609	COL5A1
chr9:137710693-137710747	COL5A1
chr9:137710845-137710899	COL5A1
chr9:137711961-137712049	COL5A1
chr9:137713942-137713996	COL5A1
chr9:137714843-137714879	COL5A1
chr9:137715261-137715315	COL5A1
chr9:137716505-137716701	COL5A1
chr9:137717637-137717742	COL5A1
chr9:137721821-137721890	COL5A1
chr9:137726816-137727016	COL5A1
chr9:137734027-137734221	COL5A1
chr13:41133645-41134997	FOXO1
chr13:41239794-41240017	FOXO1
chr13:41240403-41240465	FOXO1
chr13:93879644-93879799	GPC6
chr13:94197515-94197674	GPC6
chr13:94482406-94482798	GPC6
chr13:94679982-94680147	GPC6
chr13:94938636-94938733	GPC6
chr13:94958297-94958377	GPC6
chr13:95034667-95034760	GPC6
chr13:95050779-95050895	GPC6
chr13:95055268-95055578	GPC6
chr15:40990954-40991043	RAD51
chr15:40993261-40993399	RAD51
chr15:40998374-40998492	RAD51
chr15:41001222-41001314	RAD51
chr15:41011002-41011074	RAD51
chr15:41020937-41021022	RAD51
chr15:41021702-41021792	RAD51
chr15:41022050-41022172	RAD51
chr15:41023252-41023424	RAD51
chr16:88008705-88008791	BANP
chr16:88014686-88014733	BANP
chr16:88017767-88017865	BANP
chr16:88039743-88039871	BANP
chr16:88052242-88052273	BANP
chr16:88061108-88061256	BANP
chr16:88105674-88105725	BANP
chr16:88110299-88110389	BANP
chr16:88110421-88110423	BANP
chr20:3208326-3208446	SLC4A11
chr20:3208913-3209074	SLC4A11
chr20:3209157-3209353	SLC4A11
chr20:3209483-3209657	SLC4A11
chr20:3209740-3209909	SLC4A11
chr20:3209991-3210098	SLC4A11
chr20:3210169-3210422	SLC4A11
chr20:3210832-3210906	SLC4A11
chr20:3211160-3211293	SLC4A11
chr20:3211377-3211491	SLC4A11
chr20:3211578-3211704	SLC4A11
chr20:3211794-3211888	SLC4A11
chr20:3211975-3212194	SLC4A11
chr20:3214159-3214283	SLC4A11
chr20:3214566-3214648	SLC4A11
chr20:3214728-3214960	SLC4A11
chr20:3215214-3215263	SLC4A11
chr20:3215387-3215540	SLC4A11
chr20:3218189-3218373	SLC4A11
chr20:25056829-25057136	VSX1
chr20:25058376-25058501	VSX1
chr20:25059249-25059532	VSX1
chr20:25060085-25060150	VSX1
chr20:25062715-25062767	VSX1
chr21:33031989-33032154	SOD1
chr21:33036102-33036190	SOD1
chr21:33038771-33038831	SOD1
chr21:33039570-33039672	SOD1
chr21:33040809-33040989	SOD1
