# Supplementary material for: Rare, potentially pathogenic variants in 21 keratoconus candidate genes are not enriched in cases in a large Australian cohort of European descent
Source: PLoS One. 2018 Jun 20;13(6):e0199178. doi: 10.1371/journal.pone.0199178 (PMC6010250; doi:10.1371/journal.pone.0199178)
Supplement: S3 Table — For each variant, the table presents the relevant gene, position, nucleotide and protein changes, the corresponding identification number in dbSNP, the prediction and scores from SIFT and PolyPhen2 (where D = damaging, P = probably/possibly damaging, T = tolerated and B = benign), scaled CADD score, minor allele frequency (MAF) for the ExAC non-Finnish European population and the frequency (freq.) and the number of alternate (alt.) alleles observed in the control and case cohorts in the present study. (XLSX) [file pone.0199178.s003.xlsx]

## Sheet: Sheet1
Gene	Position	Nucleotide Variant	Protein Variant	dbSNP	SIFT	PolyPhen2	CADD	MAF in ExAC NFE	Control Freq. (Alt. Alleles)	Case Freq. (Alt. Alleles)
IL1A	chr2:113539246	c.254G>A	p.(R85Q)	rs3783531	D (0.045)	D (1.000)	25	0.0024	0.0152 (6)	0.0052 (2)
IL1A	chr2:113540315	c.74T>C	p.(I25T)	rs139798825	D (0.004)	P (0.500)	20.6	0.0008	0.0051 (2)	0.0026 (1)
IL1B	chr2:113588006	c.742G>A	p.(V248I)	rs781114719	D (0.026)	D (0.991)	28.1	<0.0001	0.0025 (1)	0.0000 (0)
RAB3GAP1	chr2:135878409	c.669G>T	p.(L223F)	rs76927619	D (0.013)	D (0.993)	23.3	<0.0001	0.0000 (0)	0.0026 (1)
RAB3GAP1	chr2:135883787	c.867C>T	p.(T289=)	NA	NA	NA	16.2	0	0.0000 (0)	0.0026 (1)
RAB3GAP1	chr2:135887597	c.1006C>T	p.(R336C)	rs150478342	T (0.148)	B (0.014)	24.3	0.0067	0.0101 (4)	0.0052 (2)
RAB3GAP1	chr2:135911271	c.2114G>A	p.(R705Q)	rs367558491	D (0.006)	D (1.000)	34	<0.0001	0.0000 (0)	0.0026 (1)
RAB3GAP1	chr2:135926239	c.2834T>G	p.(V945G)	NA	D (0.017)	D (0.998)	27.2	0	0.0025 (1)	0.0000 (0)
COL4A4	chr2:227872132	c.4982T>A	p.(F1661Y)	rs374119389	D (0.008)	P (0.830)	23.3	0.0003	0.0025 (1)	0.0000 (0)
COL4A4	chr2:227872153	c.4961C>T	p.(T1654M)	rs771066050	D (0.000)	D (1.000)	23.2	<0.0001	0.0025 (1)	0.0000 (0)
COL4A4	chr2:227872783	c.4760C>G	p.(P1587R)	rs190148408	T (0.902)	P (0.913)	0.9	0.0027	0.0025 (1)	0.0052 (2)
COL4A4	chr2:227872812	c.4731G>A	p.(A1577=)	rs200639109	NA	NA	17	0.002	0.0000 (0)	0.0026 (1)
COL4A4	chr2:227872894	c.4649C>G	p.(P1550R)	NA	D (0.000)	D (0.998)	22.6	0	0.0025 (1)	0.0000 (0)
COL4A4	chr2:227875029	c.4522G>A	p.(G1508S)	NA	D (0.000)	D (1.000)	23.7	0	0.0025 (1)	0.0000 (0)
COL4A4	chr2:227875065	c.4486C>A	p.(L1496M)	NA	T (0.069)	P (0.760)	12.3	0	0.0000 (0)	0.0026 (1)
COL4A4	chr2:227896939	c.3631G>A	p.(E1211K)	rs750501128	D (0.03)	B (0.006)	23.3	<0.0001	0.0000 (0)	0.0026 (1)
COL4A4	chr2:227912248	c.3232G>A	p.(A1078T)	rs77277077	T (0.422)	D (0.988)	23.6	0.0001	0.0025 (1)	0.0000 (0)
COL4A4	chr2:227924228	c.2276C>T	p.(P759L)	rs36121515	D (0.014)	P (0.911)	25.4	0.0004	0.0051 (2)	0.0000 (0)
COL4A4	chr2:227945181	c.1781A>G	p.(E594G)	rs35998949	T (0.434)	B (0.003)	20.6	0.0003	0.0000 (0)	0.0026 (1)
COL4A4	chr2:227964372	c.1063C>G	p.(P355A)	rs368293426	T (0.308)	D (1.000)	26.2	<0.0001	0.0000 (0)	0.0026 (1)
COL4A4	chr2:227973309	c.723A>C	p.(Q241H)	rs201673987	T (0.056)	D (0.990)	20.4	<0.0001	0.0025 (1)	0.0000 (0)
COL4A3	chr2:228110691	c.346C>A	p.(P116T)	rs115324397	D (0.027)	D (1.000)	24.7	0.0082	0.0429 (17)	0.0260 (10)
COL4A3	chr2:228110718	c.373T>C	p.(C125R)	NA	T (0.051)	D (0.999)	27.8	0	0.0000 (0)	0.0026 (1)
COL4A3	chr2:228113204	c.514G>A	p.(D172N)	rs377575924	T (0.098)	D (0.996)	34	<0.0001	0.0025 (1)	0.0000 (0)
COL4A3	chr2:228118867	c.805G>A	p.(E269K)	rs80109666	T (0.921)	P (0.827)	0	0.0046	0.0000 (0)	0.0052 (2)
COL4A3	chr2:228124533	c.1054G>T	p.(E352*)	NA	NA	NA	36	0	0.0025 (1)	0.0000 (0)
COL4A3	chr2:228131783	c.1483C>T	p.(H495Y)	rs200510532	D (0.040)	D (0.985)	22.3	0.0013	0.0025 (1)	0.0026 (1)
COL4A3	chr2:228141146	c.1973C>T	p.(P658L)	rs770397467	D (0.002)	D (0.983)	23.5	<0.0001	0.0025 (1)	0.0000 (0)
COL4A3	chr2:228153949	c.2965C>T	p.(P989S)	rs774477588	T (0.648)	P (0.896)	21.6	<0.0001	0.0025 (1)	0.0000 (0)
COL4A3	chr2:228163401	c.3755C>T	p.(A1252V)	rs761179248	T (0.346)	B (0.000)	19.8	<0.0001	0.0025 (1)	0.0000 (0)
COL4A3	chr2:228163475	c.3829G>A	p.(G1277S)	rs190598500	D (0.000)	D (1.000)	23.5	0.0005	0.0000 (0)	0.0026 (1)
COL4A3	chr2:228172594	c.4421T>C	p.(L1474P)	rs200302125	D (0.000)	D (1.000)	23.4	0.0046	0.0227 (9)	0.0026 (1)
COL4A3	chr2:228173618	c.4466C>T	p.(T1489I)	rs200818438	T (0.140)	D (0.997)	25.5	<0.0001	0.0025 (1)	0.0000 (0)
COL4A3	chr2:228175629	c.4893C>T	p.(F1631=)	rs183218622	NA	NA	16.6	0.0053	0.0152 (6)	0.0130 (5)
TF	chr3:133474263	c.559C>G	p.(P187A)	rs751656601	T (0.100)	B (0.101)	23.6	<0.0001	0.0000 (0)	0.0026 (1)
TF	chr3:133475754	c.771C>A	p(.Y257*)	NA	NA	NA	26.3	0	0.0000 (0)	0.0026 (1)
TF	chr3:133485143	c.1352T>C	p.(V451A)	rs142116896	T (0.197)	P (0.582)	20.4	0.0001	0.0025 (1)	0.0000 (0)
TF	chr3:133485196	c.1405T>C	p.(C469R)	NA	D (0.000)	D (1.000)	25.8	0	0.0000 (0)	0.0026 (1)
TF	chr3:133489405	c.1676A>T	p.(Q559L)	rs753682414	D (0.000)	P (0.793)	23.9	0.0001	0.0000 (0)	0.0026 (1)
TF	chr3:133496032	c.2012G>A	p.(G671E)	rs121918677	D (0.000)	D (1.000)	28.9	0.0037	0.0202 (8)	0.0104 (4)
FNDC3B	chr3:171830293	c.24C>G	p.(T8=)	rs539042799	NA	NA	16.2	0	0.0000 (0)	0.0026 (1)
FNDC3B	chr3:171965444	c.386A>G	p.(H129R)	NA	T (0.822)	D (0.989)	22.9	0	0.0000 (0)	0.0026 (1)
FNDC3B	chr3:172046816	c.1329G>A	p.(P443=)	rs372880783	NA	NA	15.2	<0.0001	0.0025 (1)	0.0000 (0)
FNDC3B	chr3:172052819	c.1727C>T	p.(T576I)	rs757447664	T (0.369)	P (0.818)	23.4	<0.0001	0.0000 (0)	0.0026 (1)
FNDC3B	chr3:172070668	c.2590G>A	p.(V864I)	rs143064249	T (0.098)	B (0.063)	18	0.0023	0.0025 (1)	0.0026 (1)
FNDC3B	chr3:172096114	c.3063G>A	p.(T1021=)	rs561549306	NA	NA	15.2	<0.0001	0.0000 (0)	0.0026 (1)
CAST	chr5:96031558	c.157G>A	p.(G53S)	rs199633496	D (0.048)	P (0.559)	8.7	0.0002	0.0000 (0)	0.0026 (1)
CAST	chr5:96031567	c.166C>A	p.(Q56K)	rs780010534	D (0.028)	D (0.982)	23	0	0.0000 (0)	0.0026 (1)
CAST	chr5:96031601	c.200C>T	p.(S67L)	rs776197495	T (0.274)	P (0.625)	12.3	0	0.0025 (1)	0.0000 (0)
CAST	chr5:96073629	c.710C>T	p.(T237M)	rs779432064	T (0.107)	D (0.994)	13.4	<0.0001	0.0025 (1)	0.0000 (0)
CAST	chr5:96078437	c.1111C>T	p.(R371C)	rs377565522	D (0.044)	P (0.879)	23.5	<0.0001	0.0000 (0)	0.0026 (1)
CAST	chr5:96078456	c.1130A>G	p.(D377G)	rs144157006	T (0.066)	D (0.999)	23.6	0.0009	0.0051 (2)	0.0000 (0)
CAST	chr5:96079350	c.1134+890C>T	NA	rs780684334	D (0.004)	D (0.984)	17	<0.0001	0.0025 (1)	0.0000 (0)
CAST	chr5:96082128	c.1217C>T	p.(T406M)	rs78054235	T (0.201)	D (0.986)	12.6	0.0001	0.0025 (1)	0.0000 (0)
CAST	chr5:96089833	c.1528G>C	p.(E510Q)	rs773300671	D (0.046)	D (0.997)	26.7	0	0.0000 (0)	0.0026 (1)
CAST	chr5:96090383	c.1582C>T	p.(R528C)	rs142879548	T (0.073)	D (1.000)	26.1	0.0007	0.0025 (1)	0.0000 (0)
CAST	chr5:96090425	c.1624T>C	p.(Y542H)	rs140928951	D (0.003)	D (1.000)	25.4	<0.0001	0.0000 (0)	0.0026 (1)
CAST	chr5:96100929	c.1871G>A	p.(S624N)	rs149919102	T (0.982)	P (0.741)	7.8	0	0.0000 (0)	0.0026 (1)
HGF	chr7:81335011	c.1816A>G	p.(I606V)	rs765890500	T (1.000)	P (0.814)	10.4	<0.0001	0.0025 (1)	0.0000 (0)
HGF	chr7:81335013	c.1814C>T	p.(T605I)	rs147075806	T (0.520)	B (0.000)	16.5	<0.0001	0.0025 (1)	0.0000 (0)
HGF	chr7:81346592	c.1361C>A	p.(T454K)	NA	D (0.000)	D (1.000)	31	0	0.0000 (0)	0.0026 (1)
HGF	chr7:81358978	c.983G>A	p.(R328H)	rs374484762	D (0.030)	B (0.296)	28.3	<0.0001	0.0000 (0)	0.0026 (1)
HGF	chr7:81392140	c.137C>T	p.(A46V)	rs150267054	T (0.229)	D (0.998)	24.4	0.003	0.0076 (3)	0.0026 (1)
HGF	chr7:81399282	c.6G>T	p.(W2C)	rs745851853	D (0.002)	D (0.999)	34	0	0.0025 (1)	0.0000 (0)
IMMP2L	chr7:111161438	c.66G>A	p.(A22=)	rs148496605	NA	NA	20.2	0.003	0.0076 (3)	0.0000 (0)
IMMP2L	chr7:111161439	c.65C>T	p.(A22V)	rs202048991	T (0.247)	D (0.978)	23.5	0.0003	0.0000 (0)	0.0026 (1)
MPDZ	chr9:13107088	c.6002G>A	p.(R2001H)	rs1802495	T (0.129)	D (1.000)	34	0.0002	0.0000 (0)	0.0026 (1)
MPDZ	chr9:13108980	c.5934C>G	p.(S1978R)	rs758152471	D (0.034)	D (1.000)	28.3	0.0007	0.0076 (3)	0.0000 (0)
MPDZ	chr9:13109969	c.5837T>C	p.(I1946T)	rs201230061	T (0.508)	D (0.984)	26.4	0.0001	0.0025 (1)	0.0000 (0)
MPDZ	chr9:13119542	c.5338G>A	p.(V1780I)	rs202112833	T (0.251)	D (1.000)	31	0.0002	0.0025 (1)	0.0000 (0)
MPDZ	chr9:13122091	c.5032T>G	p.(L1678V)	rs763372118	T (0.06)	P (0.746)	25.6	<0.0001	0.0025 (1)	0.0000 (0)
MPDZ	chr9:13126531	c.4616G>A	p.(G1539D)	rs779148372	D (0.018)	D (1.000)	34	0.0002	0.0025 (1)	0.0000 (0)
MPDZ	chr9:13126771	c.4465G>A	p.(D1489N)	NA	D (0.017)	D (0.999)	27.2	0	0.0000 (0)	0.0026 (1)
MPDZ	chr9:13136096	c.4378A>G	p.(K1460E)	rs767920289	T (0.313)	B (0.174)	17.3	<0.0001	0.0025 (1)	0.0000 (0)
MPDZ	chr9:13136715	c.4288A>G	p.(I1430V)	rs765489877	T (0.541)	B (0.078)	16.3	0.0001	0.0000 (0)	0.0026 (1)
MPDZ	chr9:13136783	c.4220G>A	p.(Y1407C)	rs200891478	D (0.049)	D (1.000)	28.9	0.0091	0.0101 (4)	0.0026 (1)
MPDZ	chr9:13138020	c.4136G>A	p.(G1379E)	NA	T (0.159)	D (1.000)	33	0	0.0000 (0)	0.0026 (1)
MPDZ	chr9:13139994	c.3995A>G	p.(Y1332C)	NA	T (0.105)	D (0.991)	25.3	0	0.0000 (0)	0.0026 (1)
MPDZ	chr9:13140070	c.3919G>A	p.(E1307K)	rs199509495	T (0.886)	D (0.967)	18.3	0.0013	0.0101 (4)	0.0026 (1)
MPDZ	chr9:13143469	c.3836A>G	p.(D1279G)	rs370624740	T (0.146)	B (0.043)	16.7	<0.0001	0.0000 (0)	0.0026 (1)
MPDZ	chr9:13147602	c.3686G>A	p.(R1229Q)	rs61753783	T (0.106)	D (1.000)	35	0.0005	0.0051 (2)	0.0000 (0)
MPDZ	chr9:13147629	c.3659G>A	p.(S1220N)	NA	T (0.086)	D (0.998)	28.6	0	0.0025 (1)	0.0000 (0)
MPDZ	chr9:13150558	c.3582T>G	p.(S1194R)	rs188840960	D (0.033)	D (1.000)	25.7	0.0079	0.0227 (9)	0.0052 (2)
MPDZ	chr9:13150617	c.3523C>T	p.(R1175W)	rs367915328	D (0.004)	D (1.000)	29.7	<0.0001	0.0000 (0)	0.0026 (1)
MPDZ	chr9:13158017	c.3452G>A	p.(R1151Q)	rs367828845	T (0.356)	D (0.999)	28.9	<0.0001	0.0000 (0)	0.0026 (1)
MPDZ	chr9:13158026	c.3443A>G	p.(Q1148R)	rs752969006	T (0.238)	D (0.982)	23.2	0	0.0025 (1)	0.0000 (0)
MPDZ	chr9:13158062	c.3407G>A	p.(S1136N)	rs41265286	T (0.144)	D (1.000)	30	0.0028	0.0051 (2)	0.0000 (0)
MPDZ	chr9:13162786	c.3263A>G	p.(Y1088C)	rs372125677	D (0.009)	P (0.900)	24.3	<0.0001	0.0000 (0)	0.0026 (1)
MPDZ	chr9:13168369	c.3250A>C	p.(I1084L)	NA	T (0.435)	B (0.384)	22.2	0	0.0000 (0)	0.0026 (1)
MPDZ	chr9:13168435	c.3184A>G	p.(T1062A)	rs763919393	T (0.291)	D (0.983)	24.2	<0.0001	0.0000 (0)	0.0026 (1)
MPDZ	chr9:13175852	c.2954A>C	p.(Q985P)	rs200272559	D (0.026)	B (0.371)	12.3	0.0001	0.0025 (1)	0.0000 (0)
MPDZ	chr9:13183529	c.2537C>G	p.(S846C)	rs200553028	D (0.012)	D (1.000)	25	0.0011	0.0025 (1)	0.0000 (0)
MPDZ	chr9:13186355	c.2395A>G	p.(K799E)	rs150038177	T (0.084)	P (0.911)	21.5	0.0067	0.0025 (1)	0.0130 (5)
MPDZ	chr9:13188921	c.2226T>A	p.(D742E)	NA	D (0.029)	D (1.000)	24.8	0	0.0025 (1)	0.0000 (0)
MPDZ	chr9:13188953	c.2194T>A	p.(S732T)	rs200475640	T (0.085)	D (0.999)	24.6	0.0021	0.0076 (3)	0.0026 (1)
MPDZ	chr9:13190162	c.2105A>T	p.(E702V)	rs4740548	D (0.004)	D (0.994)	28.3	0.009	0.0227 (9)	0.0208 (8)
MPDZ	chr9:13190163	c.2104G>A	p.(E702K)	rs4741289	D (0.005)	D (0.990)	33	0.009	0.0227 (9)	0.0208 (8)
MPDZ	chr9:13190165	c.2102T>C	p.(I701T)	NA	T (0.085)	B (0.372)	23.8	0	0.0025 (1)	0.0000 (0)
MPDZ	chr9:13219751	c.893G>C	p.(S298T)	rs201889514	T (1.000)	D (1.000)	25.5	0.0005	0.0025 (1)	0.0026 (1)
MPDZ	chr9:13221466	c.781G>C	p.(V261L)	rs200611423	T (0.071)	B (0.270)	23	0.0002	0.0025 (1)	0.0000 (0)
MPDZ	chr9:13223592	c.511C>G	p.(Q171E)	rs181479224	D (0.030)	D (0.995)	23.8	0.0029	0.0076 (3)	0.0000 (0)
MPDZ	chr9:13224441	c.325G>T	p.(G109C)	rs61753782	T (0.132)	D (0.990)	5.5	0.0074	0.0000 (0)	0.0052 (2)
NFIB	chr9:14088119T	c.*189A>T	NA	rs548618850	NA	NA	18.2	0	0.0025 (1)	0.0000 (0)
NFIB	chr9:14125753	c.938C>T	p.(P313L)	NA	D (0.001)	D (1.000)	34	0	0.0025 (1)	0.0000 (0)
NFIB	chr9:14150247	c.703A>G	p.(T235A)	NA	D (0.041)	B (0.000)	15.1	0	0.0000 (0)	0.0026 (1)
NFIB	chr9:14307342	c.208C>G	p.(Q70E)	NA	D (0.020)	P (0.843)	24.3	0	0.0025 (1)	0.0000 (0)
NFIB	chr9:14307354	c.196C>T	p.(P66S)	rs140030018	D (0.042)	P (0.948)	24.9	0.0001	0.0000 (0)	0.0052 (2)
RXRA	chr9:137321000	c.666C>T	p.(A222=)	rs137871665	NA	NA	21	0.0021	0.0051 (2)	0.0026 (1)
COL5A1	chr9:137582793	c.145C>T	p.(H49Y)	rs372168541	T (0.073)	P (0.837)	24	<0.0001	0.0000 (0)	0.0026 (1)
COL5A1	chr9:137591755	c.278C>T	p.(A93V)	rs41306397	D (0.005)	B (0.006)	23.6	0.003	0.0025 (1)	0.0026 (1)
COL5A1	chr9:137591818	c.341C>A	p.(A114D)	rs147589613	D (0.007)	P (0.896)	34	0.001	0.0000 (0)	0.0026 (1)
COL5A1	chr9:137591844	c.367C>G	p.(Q123E)	rs142114921	T (0.088)	D (0.985)	24.6	0.0003	0.0025 (1)	0.0000 (0)
COL5A1	chr9:137593038	c.513C>T	p.(S171=)	rs754997436	NA	NA	19.8	0	0.0025 (1)	0.0026 (1)
COL5A1	chr9:137593088	c.563C>G	p.(T188S)	NA	T (0.146)	B (0.370)	24	0	0.0000 (0)	0.0026 (1)
COL5A1	chr9:137593122	c.597C>G	p.(I199M)	rs147008954	D (0.002)	P (0.916)	15.3	0.0002	0.0025 (1)	0.0000 (0)
COL5A1	chr9:137593123	c.598G>A	p.(D200N)	rs142890619	D (0.045)	D (1.000)	24.9	0.0006	0.0025 (1)	0.0000 (0)
COL5A1	chr9:137619170	c.713A>G	p.(E238G)	NA	T (0.051)	D (0.998)	27.2	0	0.0000 (0)	0.0026 (1)
COL5A1	chr9:137619196	c.739G>A	p.(A247T)	rs769115550	T (0.396)	P (0.672)	22.4	<0.0001	0.0000 (0)	0.0026 (1)
COL5A1	chr9:137619218	c.761C>T	p.(S254L)	rs144844792	T (0.116)	D (0.981)	25	0.0002	0.0000 (0)	0.0026 (1)
COL5A1	chr9:137623967	c.1383C>G	p.(I461M)	rs61736827	D (0.005)	P (0.662)	17.7	0	0.0000 (0)	0.0026 (1)
COL5A1	chr9:137630636	c.1476C>T	p.(V492=)	rs141093527	NA	NA	17.2	<0.0001	0.0025 (1)	0.0000 (0)
COL5A1	chr9:137648614	c.1831C>T	p.(R611W)	rs147329970	D (0.000)	D (1.000)	35	<0.0001	0.0025 (1)	0.0000 (0)
COL5A1	chr9:137650103	c.1896C>T	p.(F632=)	rs376478864	NA	NA	15.7	<0.0001	0.0000 (0)	0.0026 (1)
COL5A1	chr9:137657580	c.2088C>T	p.(P696=)	rs146757272	NA	NA	16	<0.0001	0.0000 (0)	0.0026 (1)
COL5A1	chr9:137658307	c.2096C>T	p.(T699M)	rs142313124	T (0.071)	P (0.820)	23.9	0.0008	0.0076 (3)	0.0026 (1)
COL5A1	chr9:137666737	c.2364C>A	p.(Y788*)	rs778834633	NA	NA	37	0.0003	0.0025 (1)	0.0000 (0)
COL5A1	chr9:137674521	c.2439C>T	p.(D813=)	rs148648778	NA	NA	18.1	0.0006	0.0051 (2)	0.0000 (0)
COL5A1	chr9:137676852	c.2502C>T	p.(P834=)	rs144775947	NA	NA	16.4	<0.0001	0.0000 (0)	0.0026 (1)
COL5A1	chr9:137703220	c.3564C>A	p.(I1188=)	rs766961124	NA	NA	23.2	<0.0001	0.0000 (0)	0.0026 (1)
COL5A1	chr9:137703346	c.3591C>T	p.(D1197=)	rs370349155	NA	NA	17.9	0.0004	0.0000 (0)	0.0026 (1)
COL5A1	chr9:137706723	c.3987C>T	p.(P1329=)	rs770802769	NA	NA	18.7	0	0.0000 (0)	0.0026 (1)
COL5A1	chr9:137708884	c.4135C>T	p.(P1379S)	rs61739195	D (0.006)	D (1.000)	25.8	0.0098	0.0152 (6)	0.0208 (8)
COL5A1	chr9:137710863	c.4410C>T	p.(P1470=)	rs41310953	NA	NA	18.2	0.0021	0.0025 (1)	0.0052 (2)
COL5A1	chr9:137714878	c.4643C>T	p.(S1548L)	rs147398633	D (0.044)	D (0.996)	24.6	<0.0001	0.0025 (1)	0.0000 (0)
COL5A1	chr9:137715269	c.4652C>T	p.(T1551I)	rs863223460	T (0.173)	B (0.002)	23.2	0	0.0000 (0)	0.0026 (1)
COL5A1	chr9:137715291	c.4674C>T	p.(G1558=)	NA	NA	NA	17.9	0	0.0025 (1)	0.0000 (0)
COL5A1	chr9:137716512	c.4765G>A	p.(A1589T)	rs377138881	T (0.218)	D (0.998)	23.9	<0.0001	0.0000 (0)	0.0026 (1)
COL5A1	chr9:137716653	c.4906G>A	p.(A1636T)	rs113452150	D (0.023)	D (0.995)	27	0.0002	0.0000 (0)	0.0026 (1)
COL5A1	chr9:137726950	c.5270C>T	p.(T1757M)	rs2229817	D (0.008)	D (0.995)	25.6	0.0019	0.0000 (0)	0.0052 (2)
COL5A1	chr9:137727015	c.5335A>G	p.(N1779D)	rs780400029	D (0.050)	B (0.183)	23.9	0	0.0000 (0)	0.0026 (1)
FOXO1	chr13:41134313	c.1315A>G	p.(I439V)	rs146471778	D (0.038)	B (0.000)	11.5	<0.0001	0.0000 (0)	0.0026 (1)
FOXO1	chr13:41134320	c.1308G>C	p.(Q436H)	rs767235452	D (0.009)	D (0.990)	24.2	<0.0001	0.0000 (0)	0.0026 (1)
FOXO1	chr13:41134423	c.1205C>T	p.(T402M)	rs148177044	D (0.002)	D (1.000)	25.4	<0.0001	0.0025 (1)	0.0000 (0)
FOXO1	chr13:41134459	c.1169C>T	p.(S390L)	rs756553520	D (0.015)	D (1.000)	26.4	0	0.0000 (0)	0.0026 (1)
RAD51	chr15:41001295	c.416C>T	p.(T139M)	rs148345609	D (0.023)	D (0.993)	34	0.0003	0.0025 (1)	0.0000 (0)
RAD51	chr15:41021733	c.675C>T	p.(T225=)	rs147352002	NA	NA	19	0.0001	0.0025 (1)	0.0000 (0)
RAD51	chr15:41022106	c.830C>T	p.(A277V)	rs532630164	T (0.080)	P (0.529)	24.6	<0.0001	0.0025 (1)	0.0000 (0)
BANP	chr16:88017786	c.283A>C	p.(K95Q)	rs776932248	D (0.046)	D (1.000)	23.8	<0.0001	0.0025 (1)	0.0000 (0)
BANP	chr16:88017801	c.298A>C	p.(I100L)	rs547536427	T (0.073)	P (0.885)	23.9	0.0003	0.0025 (1)	0.0000 (0)
SLC4A11	chr20:3209320	c.2274G>A	p.(S758=)	rs200879869	NA	NA	17.2	0.0002	0.0000 (0)	0.0026 (1)
SLC4A11	chr20; 3209500	c.2224G>A	p.(G742R)	rs143965185	D (0.001)	D (0.999)	34	0.0004	0.0000 (0)	0.0026 (1)
SLC4A11	chr20; 3210069	c.1820T>G	p.(I607S)	rs748984296	D (0.009)	P (0.629)	23.6	0.0002	0.0025 (1)	0.0000 (0)
SLC4A11	chr20; 3210079	c.1810G>A	p.(V604M)	rs771123757	T (0.257)	P (0.924)	12	<0.0001	0.0025 (1)	0.0000 (0)
SLC4A11	chr20; 3210278	c.1682C>T	p.(T561M)	rs755379986	T (0.106)	P (0.598)	9.3	0	0.0025 (1)	0.0000 (0)
SLC4A11	chr20; 3211438	c.1270T>C	p.(F424L)	NA	T (0.129)	P (0.951)	22.5	0	0.0025 (1)	0.0000 (0)
SLC4A11	chr20; 3211846	c.1039C>T	p.(R347W)	rs138137682	T (0.188)	B (0.005)	21.6	0.0016	0.0025 (1)	0.0000 (0)
SLC4A11	chr20; 3214281	c.656G>C	p.(C219S)	rs746477170	T (0.053)	P (0.817)	14.1	<0.0001	0.0000 (0)	0.0026 (1)
SLC4A11	chr20; 3214738	c.562C>T	p.(R188W)	rs200372280	T (0.081)	P (0.844)	21.8	<0.0001	0.0000 (0)	0.0026 (1)
SLC4A11	chr20; 3214750	c.550G>A	p.(G184R)	NA	T (0.267)	D (0.998)	23.2	0	0.0025 (1)	0.0000 (0)
VSX1	chr20:25058389	c.740C>G	p.(P247R)	rs576300014	D (0.016)	D (1.000)	33	0.001	0.0025 (1)	0.0000 (0)
VSX1	chr20:25058419	c.710T>C	p.(L237P)	rs143704357	D (0.002)	D (1.000)	32	0	0.0000 (0)	0.0026 (1)
VSX1	chr20:25058429	c.700G>A	p.(E234K)	NA	D (0.017)	D (1.000)	25.8	0	0.0000 (0)	0.0026 (1)
VSX1	chr20:25060096	c.479G>A	p.(G160D)	rs74315433	T (0.571)	P (0.692)	18.7	0.0033	0.0000 (0)	0.0052 (2)
SOD1	chr21:33040833	c.407C>T	p.(T136I)	rs781031581	T (0.099)	B (0.124)	17.6	<0.0001	0.0025 (1)	0.0000 (0)
